# Supplementary material for: Increased serum levels of sortilin are associated with depression and correlated with BDNF and VEGF
Source: Transl Psychiatry. 2015 Nov 10;5(11):e677–. doi: 10.1038/tp.2015.167 (PMC5068760; doi:10.1038/tp.2015.167)
Supplement: Supplementary Table 1 [file tp2015167x4.xls]

## Sheet: Ark1
Supplementary Table 1
Sample characteristics (n=368). Number of missing individuals are listed in bold paranthesis in the first column.
*Wilcoxon two sample rank sum test (Mann-Whitney test)
~Chi squarre test
Sociodemographics	Details		Statistics
	Male	Female	p-value
Mean Age in years (SD)	49.6(9.4)	46.0(9.8)	0.005
Lifestyle indicators
Physical activity (70)			0.56
> four hours pr. week (%)	25(45.5)	121(49.8)
≤ four hours pr. week (%)	30(54.5)	122(50.2)
Smoking (1)			0.198
Smoking (%)	16(22.5)	57(19.2)
Previous smoker (%)	30(42.3)	100(33.8)
Never smoker(%)	25(35.2)	139(47)
BMI (2) kg/m2 (SD)	26.4(4.1)	25.4(5.0)	0.006
Alcohol (3)			0.030
≤ 20/30 gram pr. day (%)	62(87.3)	278(94.6)
> 20/30 gram pr. day (%)	9(12.7)	16(5.4)
Health indicators
Depression (%)	25(16)	127(84)
Control (%)	46(21)	170(79)
Previous depressive episodes (11)			0.24
Previous depressive episodes (%)	16(23.5)	89(30.8)
No previous depressive episodes (%)	52(76.5)	200(69.2)
Previous diagnosis with other mental disorders (26)			0.94
Previous diagnosis with other mental disorders (%)	3(4.6)	12(4.4)
No previous diagnosis with other mental disorders (%)	63(95.4)	264(95.6)
Antidepressant treatment (66)			0.76
No antidepressant treatment (%)	10(17.2)	38(15.6)
Antidepressant treatment (%)	48(82.8)	206(84.4)
Stressful life events (SLEs)			0.17
No experienced SLEs	45(63.4)	153(51.5)
one experienced SLE	14(19.7)	86(29.0)
two or more experienced SLEs	12(16.9)	58(19.5)
