# Supplementary material for: Increased serum levels of sortilin are associated with depression and correlated with BDNF and VEGF
Source: Transl Psychiatry. 2015 Nov 10;5(11):e677–. doi: 10.1038/tp.2015.167 (PMC5068760; doi:10.1038/tp.2015.167)
Supplement: Supplementary Table 2 [file tp2015167x5.xls]

## Sheet: Ark1
Supplementary table 2		Changes in mean serum sortilin levels depending on genotypes
	rs11581665			rs3768497
Total	CC (n=274)	CT (n=79)	TT (n=10)	GG (n=177)	AG (n=152)	AA (n=38)
sortilin (SD)	24.9(6.5)	22.6(5.9)	24.3(7.4)	25.1(6.1)	23.7(6.8)	23.7(5.5)
Controls	CC (n=164)	CT (n=42)	TT (n=8)	GG (n=104)	AG (n=91)	AA (n=20)
sortilin (SD)	23.8(5.6)	21.1(5.1)	24.8(8.2)	24.4(5.6)	22.2(5.5)	22.7(6.2)
Cases	CC (n=110)	CT (n=37)	TT (n=2)	GG (n=73)	AG (n=61)	AA (n=18)
sortilin (SD)	26.5(7.2)	24.4(6.2)	22.7(4.1)	26.1(6.8)	26.1(7.8)	24.9(4.5)

## Sheet: Ark2
	sortilin (SD)
CC (n=274)	24.9(6.5)
CT (n=79)	22.6(5.9)
TT (n=10)	24.3(7.4)
