# Supplementary material for: Increased serum levels of sortilin are associated with depression and correlated with BDNF and VEGF
Source: Transl Psychiatry. 2015 Nov 10;5(11):e677–. doi: 10.1038/tp.2015.167 (PMC5068760; doi:10.1038/tp.2015.167)
Supplement: Supplementary Table 3 [file tp2015167x6.xls]

## Sheet: Ark1
Supplementary Table 3
Association analyses between SNPs located within SORT1 and depression
SNP	Alleles	Function	Position*	Nallele(cases)	Nallele(controls)	chi-sq	Ptrend
RS413582	T/C	downstream	109851126	137/167	265/289	0.617	0.432
RS464218	C/T	3´ UTR	109856306	138/170	241/307	0.057	0.812
RS17585355	C/A	intron	109857815	21/289	33/523	0.237	0.627
RS3768497	A/G	intron	109866230	97/213	166/392	0.221	0.638
RS7536292	C/T	intron	109894693	44/266	86/472	0.227	0.634
RS11581665	T/C	intron	109910013	44/260	79/477	0.011	0.917
RS17646665	G/A	intron	109912051	30/278	45/505	0.644	0.422
RS12037569	T/G	intron	109923677	36/268	74/482	0.364	0.546
*dbSNP build 138
